# Supplementary material for: Accumulation, Directional Delivery and Release of Nanoparticles along a Nanofiber
Source: Molecules. 2022 May 21;27(10):3312. doi: 10.3390/molecules27103312 (PMC9146747; doi:10.3390/molecules27103312)
Supplement: Supplementary file 1 [file molecules-27-03312-s001.zip]

Archive with 2 entries (2 files):
- Media S1.3gp
- Media S2.3gp
